# Supplementary material for: Extraction of phenolic compounds from extra virgin olive oil by a natural deep eutectic solvent: Data on UV absorption of the extracts
Source: Data Brief. 2016 Jun 3;8:553–6. doi: 10.1016/j.dib.2016.05.076 (PMC4961719; doi:10.1016/j.dib.2016.05.076)
Supplement: Supplementary file 3 — Supplementary material [file mmc3.xlsx]

## Sheet: Standard spectra
	Wavelenght (nm)	360	359	358	357	356	355	354	353	352	351	350	349	348	347	346	345	344	343	342	341	340	339	338	337	336	335	334	333	332	331	330	329	328	327	326	325	324	323	322	321	320	319	318	317	316	315	314	313
Standrad phenolic compounds	hydroxybenzoic acid	0.002	0.002	0.002	0.002	0.002	0.002	0.002	0.002	0.002	0.002	0.002	0.002	0.002	0.002	0.002	0.003	0.003	0.003	0.003	0.003	0.003	0.003	0.003	0.003	0.003	0.003	0.003	0.003	0.003	0.003	0.003	0.003	0.003	0.003	0.003	0.003	0.003	0.002	0.003	0.002	0.002	0.003	0.002	0.002	0.002	0.002	0.002	0.002
	tyrosol	0	0	0	0.001	0.001	0.001	0.001	0.001	0.001	0.001	0.001	0.001	0.001	0.001	0.001	0.001	0.001	0.001	0.001	0.001	0.001	0.001	0.001	0.001	0.001	0.001	0.001	0.001	0.001	0.001	0.001	0.001	0.001	0.001	0.001	0.001	0.001	0.001	0.001	0.001	0.001	0.001	0.001	0.001	0.001	0.001	0.001	0.001
	vanillic acid	0.003	0.003	0.003	0.003	0.003	0.003	0.004	0.004	0.004	0.004	0.005	0.005	0.005	0.006	0.006	0.007	0.007	0.008	0.009	0.009	0.01	0.011	0.012	0.013	0.014	0.016	0.017	0.019	0.02	0.022	0.025	0.027	0.03	0.033	0.036	0.042	0.047	0.054	0.062	0.073	0.089	0.105	0.13	0.157	0.189	0.237	0.284	0.363
	caffeic acid	2.271	2.461	2.662	2.742	2.847	2.903	2.942	2.958	2.989	2.985	2.992	2.965	3.001	3.014	3.007	3.011	3.006	3.008	3.017	3.007	3.02	3.033	3.025	3.039	3.062	3.03	3.035	3.031	3.031	3.038	3.056	3.068	3.082	3.084	3.076	3.107	3.093	3.068	3.075	3.116	3.124	3.09	3.086	3.099	3.119	3.133	3.102	3.121
	pinoresinol	0.013	0.014	0.014	0.015	0.015	0.016	0.016	0.017	0.017	0.018	0.019	0.019	0.02	0.02	0.021	0.021	0.022	0.023	0.023	0.024	0.024	0.025	0.026	0.026	0.027	0.027	0.028	0.029	0.029	0.03	0.031	0.032	0.032	0.033	0.034	0.035	0.035	0.036	0.037	0.037	0.038	0.039	0.04	0.04	0.041	0.042	0.043	0.044
	p-coumaric acid	0.294	0.351	0.421	0.475	0.553	0.65	0.754	0.874	0.985	1.138	1.308	1.484	1.69	1.879	2.088	2.304	2.5	2.684	2.807	2.861	2.912	2.958	2.993	2.993	2.991	2.675	2.295	2.299	2.4	2.53	2.725	2.985	3.067	3.097	3.066	3.087	3.107	3.079	3.112	3.108	3.127	3.124	3.137	3.134	3.102	3.16	3.11	3.127
	protocathecuic acid	0.001	0.001	0.001	0.001	0.002	0.002	0.002	0.002	0.002	0.002	0.002	0.002	0.002	0.002	0.002	0.002	0.002	0.002	0.003	0.003	0.003	0.003	0.003	0.004	0.004	0.005	0.006	0.007	0.009	0.011	0.014	0.017	0.022	0.028	0.035	0.046	0.059	0.075	0.095	0.12	0.157	0.195	0.248	0.303	0.371	0.461	0.551	0.683
	apigenin	1.975	2.033	2.077	2.109	2.149	2.185	2.21	2.239	2.258	2.29	2.306	2.323	2.338	2.355	2.357	2.365	2.365	2.368	2.371	2.368	2.364	2.368	2.362	2.362	2.355	2.344	2.337	2.326	2.311	2.302	2.292	2.279	2.261	2.244	2.222	2.202	2.173	2.144	2.121	2.087	2.058	2.021	1.985	1.948	1.912	1.869	1.83	1.786
[truncated: 61 more columns]
