# Supplementary material for: Extraction of phenolic compounds from extra virgin olive oil by a natural deep eutectic solvent: Data on UV absorption of the extracts
Source: Data Brief. 2016 Jun 3;8:553–6. doi: 10.1016/j.dib.2016.05.076 (PMC4961719; doi:10.1016/j.dib.2016.05.076)
Supplement: Supplementary file 4 — Supplementary material [file mmc4.xlsx]

## Sheet: Phenolic compounds contents
		Phenolic compounds content (mg/kg)
Samples	1	171.449
	2	184.147
	3	108.615
	4	171.526
	5	146.215
	6	163.998
	7	282.982
	8	425.416
	9	260.046
	10	85.8895
	11	282.982
	12	139.849
	13	247.998
	14	220.636
	15	176.778
	16	534.963
	17	384.025
	18	254.727
	19	124.604
	20	509.322
	21	130.548
	22	407.469
	23	442.258
	24	323.589
	25	95.4604
	26	321.865
	27	317.84
	28	273.621
	29	307.169
	30	167.368
	31	263.349
	32	426.764
	33	166.809
	34	320.98
	35	302.234
	36	530.785
	37	491.94
	38	480.115
	39	389.022
	40	192.364
	41	168.035
	42	338.235
	43	115.651
	44	150.832
	45	237.24
	46	89.2598
	47	233.859
	48	168.17
	49	45.2456
	50	78.9066
	51	237.685
	52	96.6872
	53	125.282
	54	255.919
	55	453.307
	56	142.096
	57	172.384
	58	119.892
	59	201.3
	60	149.097
	61	161.018
	62	350.361
	63	405.805
	64	295.401
	65	86.0275
