# Supplementary material for: Extraction of phenolic compounds from extra virgin olive oil by a natural deep eutectic solvent: Data on UV absorption of the extracts
Source: Data Brief. 2016 Jun 3;8:553–6. doi: 10.1016/j.dib.2016.05.076 (PMC4961719; doi:10.1016/j.dib.2016.05.076)
Supplement: Supplementary file 5 — Supplementary material [file mmc5.xlsx]

## Sheet: Samples spectra
	Wavelenght (nm)	360	359	358	357	356	355	354	353	352	351	350	349	348	347	346	345	344	343	342	341	340	339	338	337	336	335	334	333	332	331	330	329	328	327	326	325	324	323	322	321	320	319	318	317	316	315	314	313
Samples	1	0.0778254	0.079808	0.0812947	0.082782	0.0847647	0.0867473	0.0877387	0.0897213	0.091704	0.0931913	0.095174	0.0971566	0.0991393	0.101122	0.103105	0.104592	0.10707	0.109053	0.111036	0.113019	0.115993	0.117975	0.120949	0.122932	0.12541	0.128385	0.130863	0.133341	0.136315	0.139289	0.143254	0.145733	0.149698	0.152176	0.155151	0.159612	0.163082	0.166552	0.169526	0.172996	0.176961	0.181422	0.184892	0.188857	0.192822	0.197284	0.201249	0.206702
	2	0.132885	0.136357	0.139827	0.142803	0.146769	0.150736	0.153711	0.157678	0.161645	0.165116	0.170074	0.174041	0.178504	0.182471	0.186934	0.191892	0.195859	0.201314	0.206272	0.210735	0.216685	0.221147	0.227098	0.232056	0.23751	0.242965	0.247924	0.253874	0.259825	0.265278	0.271724	0.27817	0.284616	0.290567	0.296022	0.303459	0.308418	0.314863	0.320318	0.326269	0.332218	0.338168	0.343623	0.348582	0.353541	0.359491	0.364945	0.3704
	3	0.100779	0.103758	0.106736	0.109715	0.111701	0.115175	0.118154	0.12163	0.125104	0.128083	0.131557	0.135033	0.138507	0.141486	0.14496	0.148436	0.151911	0.155882	0.158861	0.162833	0.166804	0.170278	0.174747	0.178222	0.1812	0.185172	0.188646	0.192618	0.19659	0.200064	0.205028	0.209	0.213964	0.217439	0.22141	0.225877	0.230346	0.234318	0.237792	0.241764	0.245736	0.249707	0.253679	0.25765	0.261125	0.265592	0.269563	0.274528
	4	0.174317	0.178797	0.182285	0.185273	0.189257	0.193241	0.197225	0.202205	0.206188	0.210172	0.214652	0.219632	0.224612	0.229092	0.233076	0.238552	0.243036	0.248512	0.253492	0.257972	0.263947	0.269423	0.275399	0.279879	0.285355	0.291331	0.295811	0.301287	0.307263	0.312739	0.31971	0.326182	0.332654	0.33813	0.34311	0.349582	0.355558	0.36153	0.367006	0.372981	0.379453	0.384433	0.390405	0.395385	0.400861	0.406337	0.411317	0.417789
	5	0.0688735	0.0698714	0.071369	0.0723669	0.0743627	0.0753606	0.0763585	0.0778561	0.078854	0.0798519	0.0808499	0.0818478	0.0828457	0.0838436	0.0848415	0.0858394	0.0868373	0.0878352	0.0888331	0.089831	0.0908289	0.0918268	0.0928247	0.0938226	0.0943208	0.0953188	0.0963167	0.0973146	0.0988122	0.0998086	0.101804	0.103302	0.104798	0.106794	0.107792	0.110286	0.111783	0.113779	0.115275	0.117271	0.119267	0.121263	0.123757	0.125753	0.128746	0.130742	0.133736	0.13673
	6	0.107358	0.109842	0.112825	0.114814	0.117796	0.121275	0.124258	0.12724	0.129725	0.133203	0.13718	0.140163	0.143642	0.14712	0.150601	0.154576	0.158057	0.162031	0.166008	0.169487	0.174458	0.178435	0.182908	0.186882	0.190859	0.195332	0.199309	0.20428	0.208753	0.213722	0.219687	0.225154	0.230622	0.235593	0.240066	0.246527	0.251498	0.256965	0.261934	0.266905	0.272372	0.277343	0.282312	0.287283	0.291756	0.297223	0.302194	0.308157
	7	0.090953	0.0934389	0.0954269	0.0974149	0.0999008	0.102385	0.104373	0.106361	0.108349	0.110337	0.112325	0.115307	0.117295	0.119283	0.121271	0.123757	0.125745	0.128229	0.130715	0.132702	0.135684	0.138168	0.140654	0.143636	0.146122	0.148606	0.151588	0.154074	0.157054	0.160038	0.163516	0.166996	0.170474	0.173456	0.175942	0.179918	0.183396	0.186378	0.189858	0.193336	0.196816	0.200296	0.203774	0.207252	0.210732	0.214212	0.21769	0.221666
	8	0.142678	0.146655	0.150632	0.153615	0.157592	0.161569	0.165546	0.17002	0.1735	0.177974	0.181952	0.185929	0.1909	0.19438	0.198357	0.202334	0.206311	0.210288	0.213768	0.217745	0.221722	0.2257	0.229179	0.232162	0.235642	0.238625	0.241111	0.244591	0.247573	0.251053	0.254533	0.257516	0.260996	0.263978	0.265967	0.269944	0.27243	0.275909	0.278395	0.281378	0.284857	0.28784	0.29132	0.295297	0.298777	0.303251	0.307228	0.313691
	9	0.0437837	0.0447788	0.0452779	0.046769	0.046769	0.047764	0.0487591	0.0502502	0.0512453	0.0527395	0.0542305	0.0562176	0.0582046	0.0591997	0.0606908	0.062185	0.063676	0.0651702	0.0661653	0.0676564	0.0691506	0.0711407	0.0721358	0.07363	0.0741291	0.0751273	0.0766215	0.0786116	0.0801058	0.082096	0.0850813	0.0870714	0.0900567	0.0920468	0.094037	0.0980173	0.100008	0.102993	0.105482	0.108467	0.111453	0.114438	0.117423	0.120408	0.123893	0.127873	0.131853	0.136829
	10	0.216477	0.222947	0.228919	0.233396	0.238872	0.244344	0.24982	0.255791	0.260269	0.265744	0.271716	0.276692	0.282664	0.28764	0.292617	0.298092	0.303068	0.30904	0.313518	0.318494	0.324964	0.329941	0.335913	0.340889	0.345865	0.350842	0.355818	0.36179	0.367761	0.373733	0.381199	0.387667	0.395133	0.401601	0.407573	0.41653	0.423001	0.429968	0.43793	0.444398	0.452859	0.458831	0.466294	0.473261	0.480727	0.488689	0.495656	0.505609
	11	0.137434	0.140921	0.144905	0.148391	0.152375	0.156359	0.160841	0.165323	0.168809	0.173789	0.178769	0.183251	0.18873	0.19371	0.197694	0.203669	0.208651	0.214128	0.219109	0.224586	0.231061	0.237036	0.243511	0.248989	0.254468	0.260941	0.266419	0.27389	0.279368	0.28634	0.293811	0.301281	0.309249	0.315723	0.321699	0.330165	0.33664	0.34411	0.351082	0.357058	0.364528	0.3715	0.377975	0.384449	0.390425	0.396899	0.403871	0.410844
	12	0.0729959	0.0749823	0.0764717	0.0779619	0.0794513	0.0809415	0.0829279	0.0839211	0.0859075	0.0869007	0.0888871	0.0903772	0.0923636	0.0933568	0.0953432	0.0968334	0.0983228	0.100806	0.102793	0.103786	0.106269	0.108256	0.110739	0.112725	0.114712	0.117195	0.119181	0.122161	0.124644	0.127624	0.131101	0.13408	0.138054	0.141033	0.145006	0.14898	0.152952	0.156925	0.161395	0.166361	0.171328	0.176294	0.182253	0.187716	0.194668	0.201621	0.209567	0.219003
	13	0.111979	0.114965	0.117451	0.119442	0.122427	0.125413	0.128399	0.131384	0.133874	0.13686	0.140342	0.143327	0.146812	0.150294	0.152784	0.156265	0.15975	0.163731	0.167213	0.170698	0.174679	0.17866	0.183636	0.187617	0.190603	0.195579	0.19956	0.20404	0.208517	0.212997	0.218968	0.223945	0.229417	0.233897	0.238873	0.244844	0.249821	0.255296	0.260272	0.265248	0.27122	0.275201	0.281172	0.285649	0.290129	0.295105	0.300082	0.306053
	14	0.088948	0.0919299	0.0939171	0.0959051	0.097893	0.100875	0.102863	0.105348	0.108329	0.111311	0.113796	0.116778	0.11976	0.122244	0.125226	0.128705	0.131687	0.135165	0.138147	0.141626	0.146098	0.150074	0.15405	0.158026	0.161505	0.165977	0.169953	0.174426	0.179396	0.183372	0.188838	0.194305	0.199771	0.204741	0.208717	0.215178	0.220148	0.225614	0.230584	0.235057	0.24102	0.245493	0.250959	0.255432	0.260402	0.265372	0.269844	0.276305
	15	0.113222	0.117211	0.121201	0.124693	0.127685	0.132174	0.136163	0.14065	0.144642	0.149129	0.153618	0.158605	0.164091	0.169078	0.173068	0.178554	0.183541	0.189525	0.195012	0.199998	0.206482	0.212966	0.219448	0.225434	0.230919	0.2379	0.243886	0.250868	0.257849	0.264333	0.272312	0.279793	0.287772	0.294256	0.30074	0.309716	0.3162	0.323681	0.330663	0.336647	0.344626	0.35111	0.358091	0.364078	0.369562	0.377043	0.38253	0.389511
	16	0.0627966	0.0642925	0.0652892	0.066286	0.0677801	0.0692761	0.0702728	0.0722662	0.073263	0.0752564	0.0767506	0.0782465	0.08024	0.0817341	0.0827308	0.0847243	0.0867177	0.0887111	0.0907046	0.092698	0.0946914	0.0971823	0.0991757	0.102166	0.104159	0.106153	0.109143	0.111634	0.114624	0.116617	0.120604	0.123594	0.126584	0.130072	0.132563	0.137049	0.140039	0.143527	0.147514	0.150504	0.155487	0.158975	0.163959	0.167945	0.17243	0.17841	0.183394	0.189871
	17	0.0830125	0.0854821	0.0874519	0.0889366	0.0909064	0.0928761	0.0948458	0.0968156	0.0988002	0.10077	0.103725	0.105694	0.108164	0.110134	0.112103	0.115073	0.117528	0.119997	0.122952	0.125421	0.128376	0.131331	0.134785	0.13774	0.140209	0.143664	0.146618	0.150073	0.154012	0.157467	0.160921	0.164861	0.1693	0.172755	0.175709	0.180634	0.184588	0.188528	0.192967	0.196406	0.201346	0.205285	0.209725	0.214164	0.218103	0.223528	0.227967	0.233391
	18	0.132161	0.13663	0.140607	0.143588	0.14806	0.152034	0.156506	0.161473	0.164952	0.169424	0.174392	0.178864	0.18433	0.188802	0.193274	0.198241	0.203707	0.209173	0.213147	0.218612	0.224573	0.230537	0.236498	0.241466	0.246931	0.252397	0.257863	0.263824	0.269289	0.27525	0.281709	0.28767	0.294625	0.300589	0.306052	0.313006	0.318472	0.324433	0.330892	0.335859	0.342814	0.34828	0.354241	0.359208	0.365169	0.371628	0.376596	0.383055
	19	0.133811	0.137791	0.141771	0.144755	0.148735	0.15321	0.156694	0.160669	0.164154	0.168133	0.172608	0.176587	0.181062	0.184547	0.188026	0.193001	0.196481	0.201455	0.205435	0.209414	0.214884	0.219859	0.224833	0.229308	0.234282	0.238757	0.243732	0.249201	0.254176	0.25915	0.266114	0.271584	0.278548	0.284018	0.288992	0.296952	0.302421	0.308391	0.31436	0.319335	0.325799	0.330774	0.336248	0.341717	0.346692	0.352661	0.357141	0.3646
	20	0.0189703	0.0199686	0.0199686	0.0209669	0.0219652	0.0229635	0.0239618	0.0249601	0.0259584	0.0264578	0.027955	0.0289533	0.0299516	0.0309499	0.0319482	0.0339448	0.0349431	0.0359414	0.037938	0.0389363	0.0409329	0.0429295	0.0444267	0.0464233	0.047921	0.0499176	0.0519143	0.0539109	0.0554081	0.0579041	0.0603996	0.0628956	0.0653911	0.068386	0.0703826	0.0738764	0.0763724	0.0793673	0.0818629	0.0848578	0.0878527	0.0903482	0.0938425	0.096338	0.0993329	0.102827	0.106321	0.110314
	21	0.111697	0.115685	0.118179	0.121171	0.124163	0.127653	0.131145	0.134635	0.137627	0.141616	0.144608	0.148598	0.152586	0.156077	0.159069	0.163059	0.166051	0.170538	0.174528	0.178018	0.183005	0.186994	0.191981	0.195471	0.200458	0.204447	0.208934	0.213423	0.217911	0.222897	0.228882	0.233868	0.239851	0.245337	0.249327	0.256307	0.260796	0.26678	0.272265	0.277749	0.283734	0.288222	0.294704	0.299691	0.305176	0.310662	0.315649	0.323626
	22	0.0683951	0.0708914	0.0733877	0.0753845	0.0778802	0.0808754	0.0833717	0.0863669	0.0898616	0.0928569	0.0958521	0.0998457	0.10334	0.106834	0.10983	0.114323	0.117818	0.12231	0.126304	0.129798	0.13529	0.140282	0.145274	0.150266	0.155258	0.16025	0.165243	0.171233	0.176225	0.181717	0.188705	0.194696	0.201186	0.207176	0.212668	0.220156	0.226146	0.232636	0.238627	0.244118	0.251107	0.256599	0.263088	0.26808	0.273572	0.279063	0.284555	0.291045
	23	0.035245	0.0367346	0.0382237	0.0392166	0.0402095	0.0421953	0.0436844	0.0456702	0.0466631	0.0486489	0.050138	0.0521238	0.0541096	0.0551025	0.0570883	0.0590741	0.0610599	0.0635419	0.0655277	0.0675135	0.069996	0.072478	0.0754567	0.0774425	0.0804212	0.0829032	0.0853857	0.0883644	0.0913431	0.0943218	0.0982934	0.101768	0.10574	0.109712	0.11269	0.117655	0.12113	0.125101	0.129073	0.133044	0.138009	0.141981	0.146945	0.150917	0.155881	0.161342	0.166306	0.173753
	24	0.0407169	0.0427019	0.0441916	0.0451841	0.047169	0.0486588	0.0506437	0.0526287	0.0541184	0.0561034	0.0580883	0.0600732	0.0620581	0.0640431	0.066028	0.0680129	0.0704951	0.0724801	0.0749623	0.0774424	0.0804198	0.0833971	0.0858794	0.0888568	0.0913368	0.0948115	0.0977889	0.100766	0.104239	0.107714	0.111683	0.115653	0.119623	0.123593	0.127068	0.13203	0.136	0.13997	0.14394	0.147909	0.152872	0.156346	0.160316	0.164286	0.168256	0.173218	0.176693	0.18215
	25	0.0453765	0.0468732	0.048867	0.0498639	0.0513606	0.0533544	0.0553482	0.0568423	0.058339	0.0603328	0.0623266	0.0638233	0.0663169	0.067811	0.0698048	0.0722984	0.0742922	0.0762861	0.0787796	0.0807735	0.0837642	0.0862578	0.0892486	0.0922393	0.0942331	0.0972239	0.100215	0.103705	0.106696	0.109687	0.113177	0.116668	0.120655	0.124146	0.127137	0.132121	0.135612	0.139599	0.14309	0.147077	0.151565	0.154556	0.159043	0.163031	0.167018	0.171506	0.175493	0.180978
	26	0.0473426	0.0488362	0.0513286	0.0533217	0.0553147	0.0573077	0.0593008	0.0622903	0.0642834	0.0667758	0.069266	0.0717584	0.0747479	0.0772381	0.0797305	0.0827201	0.0857096	0.0886992	0.0916887	0.0941789	0.0976678	0.101157	0.104643	0.108132	0.111122	0.114609	0.118098	0.121584	0.125073	0.129059	0.133045	0.137031	0.141517	0.145004	0.14899	0.153475	0.157461	0.161447	0.165433	0.169419	0.173405	0.176894	0.18088	0.184367	0.187856	0.191343	0.194832	0.199315
	27	0.0487206	0.0512047	0.0531956	0.0551838	0.0566738	0.0591604	0.0611487	0.0636353	0.0656236	0.0676119	0.0700985	0.0730809	0.0755676	0.0780517	0.0805383	0.0830249	0.0860074	0.088494	0.0914764	0.0939631	0.0979396	0.100922	0.104403	0.107385	0.109872	0.113848	0.117329	0.12081	0.124291	0.128267	0.132244	0.135725	0.1402	0.144176	0.147657	0.152628	0.156607	0.161082	0.165058	0.169035	0.17351	0.176991	0.180967	0.184448	0.188424	0.191905	0.195882	0.200357
	28	0.0626205	0.0646084	0.0665962	0.0685841	0.0710696	0.0735538	0.0755417	0.0780271	0.0805114	0.0829968	0.0854811	0.0879665	0.0909483	0.0934326	0.095918	0.0988998	0.101882	0.104863	0.107348	0.11033	0.114305	0.117287	0.120269	0.124245	0.127226	0.130208	0.133686	0.137166	0.140644	0.144123	0.148596	0.152571	0.156547	0.160523	0.164499	0.168972	0.173444	0.17742	0.181396	0.184874	0.189347	0.193323	0.196801	0.20028	0.204256	0.208232	0.212208	0.21668
	29	0.0441674	0.0461529	0.0486338	0.0501239	0.0521094	0.0545904	0.0565759	0.0585614	0.0615397	0.0635252	0.0665034	0.068489	0.0714672	0.0744455	0.076431	0.0799047	0.0823875	0.0858613	0.0888395	0.0923151	0.0957888	0.0997599	0.102738	0.106709	0.109687	0.113658	0.117629	0.1216	0.125572	0.129543	0.134506	0.138477	0.143441	0.147412	0.151383	0.156842	0.161311	0.165777	0.170246	0.174217	0.17918	0.183151	0.187618	0.191589	0.195064	0.200028	0.204992	0.209956
	30	0.121224	0.12321	0.125692	0.127678	0.129664	0.132146	0.134131	0.136117	0.138599	0.140585	0.143067	0.145549	0.14803	0.150017	0.152499	0.15498	0.15796	0.159944	0.162923	0.165405	0.16888	0.171362	0.174341	0.177816	0.181291	0.18427	0.187745	0.19122	0.195688	0.199163	0.204127	0.208595	0.213559	0.218027	0.222495	0.228452	0.233913	0.239374	0.244338	0.249799	0.254762	0.259232	0.2637	0.267673	0.272141	0.276609	0.282072	0.287531
	31	0.0363583	0.0373529	0.0393449	0.0403396	0.041337	0.043329	0.0448224	0.0463157	0.047809	0.0488064	0.0502998	0.0522918	0.0537852	0.0557772	0.0572706	0.0587639	0.0607559	0.0622521	0.0637454	0.0657374	0.0677295	0.0697215	0.0722095	0.0742015	0.0761936	0.0786843	0.0806764	0.0831644	0.0856551	0.0876471	0.0911325	0.0936233	0.0971087	0.0995994	0.102586	0.10657	0.109061	0.112546	0.116032	0.118522	0.121509	0.124	0.126987	0.128979	0.131965	0.134456	0.137443	0.140928
	32	0.0700473	0.072533	0.0745202	0.0765041	0.0789897	0.0814721	0.0834593	0.0864401	0.0889224	0.0914081	0.0938905	0.0968713	0.0998521	0.102833	0.105315	0.108791	0.111274	0.114254	0.117235	0.120216	0.124686	0.127666	0.131637	0.134618	0.137599	0.142069	0.145049	0.148525	0.152995	0.156969	0.160944	0.165413	0.169883	0.173857	0.177333	0.182301	0.186771	0.19124	0.19571	0.199684	0.203659	0.207633	0.211604	0.216074	0.220048	0.224023	0.227994	0.232962
	33	0.0657096	0.0681975	0.0706872	0.0731768	0.0756648	0.0786514	0.081141	0.0841276	0.0871142	0.0896038	0.0935859	0.0965725	0.099559	0.102546	0.106031	0.110013	0.112999	0.116982	0.120467	0.12395	0.128431	0.132413	0.136894	0.140876	0.144858	0.149835	0.153818	0.158795	0.163276	0.168253	0.17373	0.178707	0.184184	0.189161	0.194139	0.200112	0.20509	0.210566	0.216042	0.22102	0.225997	0.230478	0.235456	0.239438	0.243918	0.248397	0.253377	0.258354
	34	0.0573331	0.0583303	0.0598255	0.0613221	0.0623194	0.0638145	0.0653111	0.0668063	0.0683029	0.0693002	0.0712947	0.0727899	0.0742865	0.076281	0.0772782	0.0792728	0.0812673	0.0832618	0.0852563	0.0872508	0.0897447	0.0917392	0.094731	0.0967255	0.0992194	0.102211	0.104704	0.107695	0.110689	0.11368	0.117669	0.121658	0.125648	0.130136	0.134125	0.139111	0.144098	0.149084	0.153572	0.157561	0.162548	0.166537	0.171025	0.175014	0.179502	0.184987	0.19147	0.19845
	35	0.0712284	0.0722246	0.0737171	0.0752131	0.0762093	0.0777018	0.0791979	0.0806904	0.0816865	0.0836789	0.0846751	0.0866674	0.0881599	0.0891561	0.0911485	0.0931408	0.0946368	0.0961293	0.0981217	0.0996142	0.101607	0.103599	0.106587	0.10858	0.110572	0.113061	0.115053	0.118042	0.12103	0.123023	0.126507	0.129992	0.133977	0.137462	0.141447	0.145428	0.149912	0.154393	0.157878	0.161363	0.164848	0.169333	0.172817	0.176802	0.180287	0.185268	0.190749	0.197218
	36	0.0472523	0.0492419	0.0502367	0.0517285	0.053221	0.0542158	0.0562053	0.0572001	0.0586926	0.0601844	0.061677	0.0636665	0.0646613	0.0666509	0.0676456	0.0696352	0.0711277	0.0731173	0.0751069	0.0765994	0.0785889	0.0805785	0.0825681	0.0845576	0.0870449	0.0890345	0.091024	0.0935114	0.0964957	0.0984852	0.10147	0.104952	0.107936	0.110423	0.113905	0.117885	0.120869	0.124351	0.12833	0.131314	0.134796	0.138279	0.141761	0.144745	0.148227	0.152704	0.157678	0.16315
	37	0.0527034	0.0546915	0.0556856	0.0571748	0.0586677	0.0606558	0.0616499	0.063638	0.0651309	0.0666201	0.0686082	0.0701012	0.0720893	0.0740774	0.0750714	0.0770595	0.0785525	0.0810357	0.0825287	0.0845168	0.087	0.0889881	0.0914751	0.0934632	0.0954513	0.0979346	0.100422	0.10241	0.105392	0.108374	0.111356	0.114338	0.118314	0.121297	0.124279	0.128754	0.131736	0.135712	0.13919	0.142671	0.146647	0.149629	0.153605	0.157581	0.161062	0.165039	0.169015	0.174979
	38	0.0568199	0.0588137	0.0598105	0.0613055	0.0632993	0.065293	0.0667885	0.0682836	0.0702773	0.0717723	0.073766	0.0757597	0.0777535	0.0792485	0.0812422	0.0832359	0.0847309	0.0872228	0.0892165	0.0912102	0.0942008	0.0966927	0.0991846	0.101178	0.10367	0.106162	0.109153	0.111645	0.114136	0.117127	0.120616	0.124104	0.128092	0.131581	0.134571	0.139555	0.143044	0.146532	0.151018	0.154507	0.158992	0.161983	0.165472	0.169459	0.173446	0.177932	0.182417	0.188897
	39	0.0383807	0.0393775	0.0403744	0.0413713	0.0423681	0.0438632	0.04486	0.0463556	0.0473524	0.0488475	0.050343	0.0513399	0.0533336	0.0543304	0.0558255	0.057321	0.0588161	0.0608098	0.0623053	0.064299	0.0662928	0.0682865	0.0702802	0.0727721	0.0747658	0.0767596	0.0787533	0.0812452	0.0842358	0.0862295	0.0892201	0.0922107	0.0952013	0.0981918	0.100186	0.104173	0.107164	0.110652	0.113643	0.116634	0.120621	0.123612	0.1271	0.13059	0.134078	0.138066	0.142053	0.147038
	40	0.155861	0.158346	0.163309	0.167776	0.170756	0.17572	0.180188	0.184656	0.189125	0.193096	0.198557	0.203025	0.208487	0.212458	0.217422	0.22338	0.229336	0.234301	0.239763	0.245223	0.251677	0.257634	0.265081	0.271039	0.276996	0.283947	0.289905	0.29735	0.304798	0.312244	0.320188	0.328627	0.336571	0.344515	0.352457	0.361395	0.370825	0.379761	0.387209	0.394657	0.4026	0.411534	0.418982	0.42643	0.43338	0.440827	0.450258	0.458203
	41	0.105913	0.107405	0.11188	0.114864	0.11735	0.120334	0.123318	0.126799	0.129783	0.13227	0.135751	0.139232	0.141222	0.144206	0.147687	0.151665	0.155644	0.157633	0.161612	0.164596	0.168575	0.172554	0.176532	0.180014	0.183495	0.187474	0.191452	0.195929	0.199908	0.203886	0.208362	0.213335	0.216817	0.221293	0.226266	0.22925	0.236213	0.239695	0.243674	0.247154	0.250636	0.25561	0.259091	0.262075	0.264562	0.269037	0.273514	0.276
	42	0.0363147	0.0363147	0.0388011	0.040294	0.0412889	0.0427804	0.0452682	0.046263	0.0477546	0.0492475	0.0512371	0.0532268	0.0542216	0.0562113	0.0577028	0.0601906	0.062677	0.0646666	0.0666563	0.068646	0.0706356	0.0736201	0.0766046	0.0785942	0.0810806	0.0835684	0.0865529	0.0895374	0.0925219	0.0950082	0.0979927	0.101972	0.10446	0.107443	0.110925	0.11391	0.118884	0.121869	0.123858	0.126843	0.129329	0.133308	0.135298	0.138283	0.140272	0.143257	0.146241	0.148231
	43	0.112007	0.113501	0.117483	0.120968	0.123457	0.126444	0.129929	0.132915	0.135902	0.138391	0.142374	0.145859	0.148347	0.150837	0.154321	0.158304	0.161788	0.164775	0.16826	0.171745	0.175229	0.179212	0.183194	0.186679	0.190163	0.194146	0.197631	0.202609	0.207089	0.210574	0.215054	0.22053	0.224014	0.228495	0.233473	0.237456	0.243429	0.247909	0.251394	0.255874	0.259857	0.264835	0.26832	0.272302	0.274791	0.279272	0.28425	0.287236
	44	0.0566637	0.0571592	0.0596454	0.0626271	0.063621	0.0656088	0.068095	0.0705783	0.0720706	0.0740584	0.0765417	0.0790279	0.0810156	0.0830034	0.0854867	0.0884684	0.0914501	0.0939363	0.0959241	0.0989058	0.101887	0.104869	0.108845	0.111826	0.114808	0.11779	0.12127	0.125245	0.129221	0.132203	0.136178	0.140154	0.143634	0.147111	0.151585	0.154567	0.159536	0.163512	0.166494	0.169475	0.172457	0.176931	0.178919	0.180907	0.182894	0.185876	0.188362	0.189852
	45	0.0766947	0.0781907	0.0816753	0.0846637	0.086656	0.0896444	0.0926328	0.0956211	0.0986095	0.101598	0.104586	0.108071	0.111059	0.114048	0.117036	0.121021	0.125005	0.127994	0.131478	0.134966	0.138951	0.142436	0.147416	0.151401	0.154389	0.158374	0.162854	0.167835	0.17182	0.175804	0.180785	0.185765	0.18975	0.194231	0.198715	0.202696	0.209173	0.213157	0.217142	0.221126	0.224611	0.229591	0.233076	0.236064	0.239053	0.243037	0.247518	0.249014
	46	0.0372851	0.0377822	0.0402679	0.0427536	0.0437479	0.0462336	0.0487193	0.0507079	0.0526964	0.0541878	0.0571707	0.0596564	0.0616449	0.0636335	0.0666164	0.0695992	0.0725821	0.0750677	0.0775535	0.0805363	0.0840163	0.0874963	0.0904791	0.0939591	0.0974391	0.100422	0.103902	0.108873	0.112353	0.115833	0.120308	0.124782	0.128759	0.132736	0.136713	0.141187	0.146656	0.150633	0.15461	0.157593	0.16157	0.166542	0.169027	0.17201	0.174496	0.178473	0.181456	0.183444
	47	0.038381	0.0378818	0.0403749	0.0423688	0.0433658	0.0453597	0.0468558	0.0488498	0.0503445	0.0523384	0.0543324	0.0568254	0.0583216	0.0598163	0.0628072	0.0648011	0.067792	0.0697859	0.0717799	0.0742729	0.0767647	0.0797555	0.0822486	0.0847404	0.0872334	0.0897252	0.0922182	0.0952091	0.0982	0.100194	0.103185	0.106176	0.10817	0.110663	0.114151	0.115148	0.119635	0.122127	0.123623	0.125118	0.126614	0.130103	0.131599	0.133094	0.134091	0.135587	0.138578	0.139075
	48	0.0254527	0.024954	0.0269502	0.0289464	0.0289464	0.0299445	0.0309426	0.0319407	0.0324401	0.0329388	0.0339369	0.034935	0.0359331	0.0359331	0.0369312	0.0379294	0.0399256	0.0399256	0.0399256	0.0414224	0.0419218	0.0429199	0.0444167	0.0449161	0.0454148	0.0464129	0.047411	0.0489078	0.0494072	0.0504053	0.050904	0.0524015	0.0529002	0.0538983	0.0558945	0.0553951	0.0578907	0.0593875	0.0593875	0.0593875	0.0593875	0.0618825	0.0618825	0.0623819	0.0618825	0.0618825	0.0643781	0.0628806
	49	0.088334	0.0913108	0.0952819	0.0987563	0.101238	0.103225	0.105212	0.108686	0.112657	0.116627	0.12159	0.126056	0.130523	0.134989	0.139951	0.144914	0.149877	0.155336	0.159803	0.165261	0.171216	0.177172	0.183127	0.189082	0.195038	0.200993	0.206948	0.213896	0.220844	0.227295	0.234739	0.241687	0.249131	0.255583	0.262035	0.268982	0.276427	0.282879	0.288834	0.294788	0.300248	0.3067	0.311166	0.316129	0.320099	0.325062	0.329033	0.332011
	50	0.143828	0.146824	0.15032	0.153817	0.157312	0.160809	0.164804	0.167801	0.171296	0.174793	0.178788	0.182783	0.186779	0.189775	0.193771	0.197766	0.202261	0.206257	0.210751	0.215246	0.220241	0.226234	0.231228	0.236222	0.241716	0.246711	0.252704	0.259197	0.26519	0.271183	0.278674	0.284668	0.29166	0.297653	0.304145	0.311137	0.318629	0.324123	0.330615	0.336109	0.342103	0.348595	0.35359	0.357585	0.363078	0.367574	0.37157	0.376564
	51	0.0631677	0.0641624	0.0666496	0.068639	0.0701308	0.0721202	0.0746074	0.0765969	0.0785863	0.0805758	0.0830622	0.0855494	0.0875389	0.0905231	0.0925125	0.0959937	0.0994756	0.10246	0.105444	0.108428	0.112407	0.116386	0.120863	0.125339	0.129317	0.133296	0.13827	0.143244	0.14772	0.152196	0.156175	0.161646	0.165625	0.170101	0.175075	0.179552	0.18552	0.189996	0.193478	0.197954	0.201436	0.206409	0.20989	0.213372	0.215362	0.218843	0.222325	0.22332
	52	0.0134653	0.0134653	0.0154596	0.0174539	0.017952	0.0194483	0.0209435	0.0224397	0.0234369	0.0249321	0.0269264	0.0284227	0.0299179	0.0314142	0.0334085	0.0354028	0.0383943	0.0398895	0.0413858	0.0443772	0.0463716	0.049363	0.0523545	0.0548469	0.0578384	0.0608298	0.0638213	0.0673119	0.0703034	0.0732949	0.0762863	0.080275	0.0827673	0.0857588	0.0897475	0.0922409	0.0982238	0.101215	0.105204	0.109193	0.113181	0.119164	0.123153	0.127141	0.131629	0.137113	0.144093	0.149079
	53	0.139368	0.143364	0.148358	0.153853	0.157849	0.163843	0.169337	0.174832	0.180826	0.18632	0.193813	0.200805	0.207299	0.214292	0.220785	0.229277	0.237268	0.24526	0.253752	0.262243	0.271734	0.281723	0.291713	0.301703	0.311193	0.321183	0.331672	0.342162	0.35315	0.364639	0.375628	0.388114	0.399104	0.410092	0.420582	0.43207	0.444057	0.455046	0.465535	0.476025	0.486514	0.496504	0.505994	0.513986	0.522477	0.530469	0.53896	0.546453
	54	0.0383829	0.0393789	0.0418706	0.0438624	0.0453582	0.0473501	0.0498418	0.0523335	0.0538293	0.0568171	0.0593088	0.0618005	0.0642922	0.06728	0.0702678	0.0732593	0.0772431	0.0797348	0.0832224	0.0867101	0.0906938	0.0951774	0.0996609	0.103648	0.107632	0.112116	0.116599	0.121583	0.125566	0.13005	0.134534	0.139017	0.143005	0.146988	0.151472	0.15496	0.160439	0.163927	0.167414	0.170902	0.17439	0.178377	0.180865	0.183357	0.185352	0.18834	0.190832	0.191832
	55	0.0438073	0.044803	0.0477902	0.0507773	0.0522721	0.0552592	0.0577474	0.0602379	0.063225	0.0652165	0.0687027	0.0716898	0.074178	0.0766684	0.0801546	0.0836385	0.0876214	0.0906086	0.0940947	0.0970819	0.101065	0.105048	0.110026	0.113013	0.116996	0.120979	0.124962	0.129941	0.133924	0.137907	0.141889	0.146868	0.150352	0.154834	0.159314	0.1628	0.168275	0.172258	0.175744	0.179228	0.182714	0.188189	0.191177	0.194164	0.197151	0.201633	0.206612	0.209599
	56	0.0757156	0.0777078	0.0797	0.0821909	0.0836845	0.0861754	0.0891637	0.091156	0.0931482	0.0956391	0.0976313	0.10062	0.103111	0.1056	0.108091	0.110581	0.113072	0.11606	0.118551	0.121539	0.124528	0.127516	0.131003	0.133991	0.13698	0.139968	0.142956	0.146941	0.149929	0.153416	0.157401	0.161385	0.16537	0.168857	0.172841	0.177324	0.181309	0.185791	0.189775	0.193262	0.198243	0.202227	0.206212	0.209699	0.213683	0.218664	0.222648	0.228625
	57	0.0894392	0.0924371	0.095435	0.0974336	0.0999322	0.10243	0.105428	0.108426	0.110925	0.113922	0.11792	0.120918	0.123915	0.127913	0.130911	0.134408	0.137906	0.142403	0.1459	0.149398	0.154394	0.158392	0.162889	0.167385	0.171883	0.176879	0.180876	0.186373	0.19037	0.195366	0.201862	0.206859	0.212855	0.217851	0.223348	0.229843	0.235839	0.240835	0.246831	0.251827	0.257823	0.26182	0.266318	0.269815	0.273812	0.277809	0.281806	0.287303
	58	0.0302566	0.0317445	0.0327366	0.0342246	0.035713	0.0372009	0.0386889	0.0401768	0.042161	0.0441448	0.046129	0.0481128	0.0500966	0.0525767	0.0550563	0.0580322	0.0610076	0.0649752	0.0684469	0.0724141	0.0773733	0.0833242	0.0907626	0.0972093	0.104648	0.11407	0.123491	0.134401	0.142831	0.151261	0.1587	0.164651	0.169115	0.172091	0.179034	0.180028	0.187963	0.192923	0.194412	0.197389	0.198879	0.205822	0.207807	0.209792	0.211778	0.214755	0.223683	0.22567
	59	0.0383775	0.0393745	0.0403715	0.0418658	0.0428628	0.0438597	0.045354	0.046351	0.0478476	0.0493419	0.0508362	0.0528302	0.0543245	0.0563184	0.0578127	0.0598067	0.0617984	0.0642897	0.066781	0.0692722	0.0722609	0.0757469	0.0792329	0.082719	0.0867023	0.0906857	0.0951687	0.0991521	0.103635	0.108118	0.112101	0.11559	0.120075	0.123066	0.126057	0.129545	0.132536	0.136026	0.139017	0.142008	0.145499	0.147992	0.150983	0.153477	0.15647	0.15996	0.162953	0.16794
	60	0.112274	0.115255	0.118236	0.120719	0.124198	0.127178	0.131153	0.134629	0.13761	0.141089	0.145063	0.149037	0.153012	0.156986	0.160961	0.164935	0.169405	0.173877	0.178348	0.182322	0.188284	0.193252	0.198715	0.203683	0.209147	0.215109	0.220573	0.22703	0.231998	0.238456	0.245411	0.252366	0.259321	0.264785	0.270747	0.2782	0.284161	0.291116	0.297078	0.303039	0.310492	0.315956	0.321422	0.32639	0.331358	0.337817	0.342785	0.34974
	61	0.107779	0.111271	0.115263	0.117759	0.121251	0.124744	0.128237	0.131231	0.135222	0.138716	0.142708	0.1462	0.150691	0.154184	0.158175	0.162167	0.166159	0.171149	0.175141	0.179132	0.184122	0.189612	0.194601	0.199092	0.204581	0.209571	0.21456	0.22005	0.22504	0.231027	0.238013	0.244001	0.250986	0.256974	0.26346	0.270946	0.277432	0.284417	0.290905	0.297391	0.304377	0.309866	0.315354	0.320344	0.325833	0.331821	0.337809	0.344794
	62	0.0872137	0.0892072	0.0916988	0.0931942	0.0951878	0.0966826	0.0991742	0.10067	0.102663	0.104657	0.107148	0.109142	0.111135	0.113129	0.115122	0.117116	0.119607	0.1221	0.124093	0.126585	0.129077	0.132067	0.135058	0.137549	0.140539	0.14353	0.145523	0.149012	0.152002	0.154992	0.158979	0.161969	0.165956	0.168947	0.172435	0.176422	0.179911	0.183399	0.187387	0.190377	0.194364	0.197354	0.201341	0.204331	0.20782	0.211808	0.215296	0.22028
	63	0.111133	0.113624	0.116614	0.119106	0.122096	0.125086	0.128076	0.131067	0.133558	0.137545	0.141033	0.144024	0.14801	0.151499	0.154987	0.158974	0.162462	0.166948	0.170934	0.174921	0.179905	0.184888	0.189872	0.194357	0.199838	0.20532	0.209805	0.215287	0.220271	0.226251	0.232231	0.237713	0.24469	0.249673	0.255155	0.262132	0.268112	0.274093	0.280571	0.286053	0.293528	0.29901	0.305987	0.311469	0.317948	0.324925	0.331902	0.339876
	64	0.117455	0.12094	0.124422	0.128404	0.13139	0.135371	0.139353	0.14433	0.147316	0.152293	0.156773	0.161251	0.166228	0.171205	0.175683	0.181159	0.186133	0.192105	0.197082	0.203055	0.209523	0.216488	0.223952	0.230421	0.237386	0.245347	0.252312	0.260272	0.266741	0.274702	0.283657	0.290126	0.298089	0.303562	0.309535	0.316502	0.322475	0.328447	0.333424	0.339396	0.344872	0.349352	0.354329	0.358311	0.362292	0.366773	0.370258	0.375235
	65	0.150384	0.154355	0.158325	0.161303	0.164281	0.168252	0.172222	0.1752	0.179171	0.182646	0.186617	0.19009	0.194061	0.198031	0.201505	0.205973	0.209448	0.213914	0.217885	0.221855	0.226321	0.231782	0.236745	0.240716	0.244686	0.250642	0.254613	0.260569	0.265532	0.270991	0.27794	0.283896	0.289851	0.295807	0.301763	0.308712	0.315661	0.321616	0.327572	0.333528	0.340477	0.345936	0.351892	0.356855	0.361818	0.367774	0.37373	0.380679
[truncated: 61 more columns]
